# Supplementary material for: Data Sharing Under the General Data Protection Regulation: Time to Harmonize Law and Research Ethics?
Source: Hypertension. 2021 Feb 15;77(4):1029–35. doi: 10.1161/HYPERTENSIONAHA.120.16340 (PMC7968961; doi:10.1161/HYPERTENSIONAHA.120.16340)
Supplement: Supplementary file 2 [file hyp-77-1029-s002.xlsx]

## Sheet: Sheet1
FirstName	LastName	Email		Institute	Street address
Antonia	Vlahou	vlahoua@bioacademy.gr		Biomedical Research Foundation, Academy of Athens	Soranou Efessiou 4, 11527, Athens, Greece
Rolf	Apweiler	apweiler@ebi.ac.uk		European Molecular Biology Laboratory, European Bioinformatics Institute (EMBL-EBI), Wellcome Genome Campus, Hinxton, Cambridge, UK	Wellcome Trust Genome Campus, Saffron Walden CB10 1SA, United Kingdom
Angel	Argiles	Argiles@rd-n.org		SAS RD-Néphrologie and Bio-Communication Cardio-Métabolique (BC2M) EA7288 and University Hospital Lapeyronie, University of Montpellier, Montpellier, France	15 avenue Charles Flahault, 34093 Montpellier Cedex 5 France
Joachim	Beige	Joachim.Beige@kfh-dialyse.de		KfH-Nierenzentrum und Klinikum St. Georg, Nephrologie, Leipzig, Germany.	Delitzscher Str. 141 - 04129 Leipzig Germany
Ariela	Benigni	ariela.benigni@marionegri.it		Istituto di Ricerche Farmacologiche Mario Negri IRCCS, Bergamo, Italy.	Via Stezzano, 87, 24126 Bergamo BG, Italy
Rainer	Bischoff	r.p.h.bischoff@rug.nl		Department of Analytical Biochemistry, University of Groningen, Groningen, The Netherlands.	Antonius Deusinglaan 1 9713 AV Groningen The Netherlands
Jocelyn	Ceraline	ceraline@unistra.fr		Université de Strasbourg, Strasbourg Cedex, France	Université de Strasbourg - 4 rue Blaise Pascal - CS 90032 - F-67081 Strasbourg, France
George P	Chrousos	chrousos@gmail.com		University Research Institute of Maternal and Child Health & Precision Medicine, National and Kapodistrian University of Athens, ‘Aghia Sophia’ Children’s Hospital, Athens, Greece	A’ Department of Pediatrics,National and Kapodistrian University of Athens Agia Sofia General Pediatric Hospital of Athens, Thivon & Livadias 8 str. Athens 115 27
Pieter	Evenepoel	pieter.evenepoel@uzleuven.be		Laboratory of Nephrology, Department of Immunology and Microbiology, Leuven, Belgium.	Herestraat 49 B-3000 Leuven – Belgium
Ivo	Fridolin	ivo.fridolin@taltech.ee		Department of Medical Technologies, Tallinn University of Technology, Tallinn, Estonia	Ehitajate tee 5, 12616 Tallinn, Estonia
Griet	Glorieux	griet.glorieux@ugent.be		Nephrology Section, Department of Internal Medicine and Pediatrics, Ghent University Hospital, Gent, Belgium.	Corneel Heymanslaan 10, 9000 Gent, Belgium
Alain J.	van Gool	Alain.vanGool@radboudumc.nl		Translational Metabolic Laboratory, Department of Laboratory Medicine, Radboud Institute	Geert Grooteplein Zuid 10 6525 GA Nijmegen Netherlands
Isabel	Heidegger	Isabel-Maria.Heidegger@i-med.ac.at		Department of Urology, Medizinische Universität Innsbruck, Innsbruck, Austria.	Christoph-Probst-Platz 1, Innrain 52 A - 6020 Innsbruck
Joachim	Jankowski	jjankowski@ukaachen.de		Institute of Cardiovascular Research, RWTH Aachen University, Aachen, Germany.	Institute for Molecular Cardiovascular Research Pauwelsstraße 30 52074 Aachen
Gert	Mayer	gert.mayer@i-med.ac.at		Department of Internal Medicine IV (Nephrology and Hypertension), Medizinische Universität Innsbruck, Innsbruck, Austria.	Medizinische Universität Innsbruck Christoph-Probst-Platz 1, Innrain 52 A, 6020 Innsbruck, Austria
Harald	Mischak	mischak@mosaiques.de		Mosaiques Diagnostics and Therapeutics AG, Hannover, Germany.	Rotenburger Str. 20, 30659 Hannover, Germany
Alberto	Ortiz	AOrtiz@fjd.es		Department of Nephrology and Hypertension, IIS – Fundación Jiménez Díaz-UAM, Madrid, Spain.	Fundacion Jimenez Diaz, Av Reyes Catolicos 2, 28040, Madrid
Peter	Rossing	peter.rossing@regionh.dk		Steno Diabetes Center, and University of Copenhagen, Copenhagen Denmark	Niels Steensens Vej 2, 2820 Gentofte, Denmark
Joost P.	Schanstra	joost-peter.schanstra@inserm.fr		Institut National de la Santé et de la Recherche Médicale (INSERM), U1048, Institut of Cardiovascular and Metabolic Disease, Toulouse and Université Toulouse III Paul-Sabatier, Toulouse, France.	UMR 1048 Inserm / Université Toulouse III Paul Sabatier 1 avenue du Professeur Jean Poulhès BP 84225 31432 Toulouse Cedex 4
Dimitrios	Stamatialis	D.Stamatialis@utwente.nl		30Bioartificial organs, Department of Biomaterials Science and Technology, Technical Medical Centre, University of Twente, Enschede, The Netherlands	University of Twente Drienerlolaan 5 7522 NB Enschede
Christoph	Wanner	wanner_c@ukw.de		Department of Medicine, Division of Nephrology, University Hospital, Würzburg, Germany.	University HospitalWürzburg, Oberdürrbacherstr. 6, 97080 - Würzburg
Stephen B	Williams	stbwilli@utmb.edu		Department of Surgery, Division of Urology, The University of Texas Medical Branch, Galveston, TX, USA.	The University of Texas Medical Branch 301 University Boulevard Galveston, TX 77555
Carmine	Zoccali	carmine.zoccali@tin.it		Clinical Epidemiology and Physiopathology of Renal Diseases and Hypertension of Reggio Calabria, National Council of Research, Institute of Clinical Physiology, Reggio Calabria, Italy.	Via Vallone Petrara snc 89124 Reggio Calabria Italy.
